# Supplementary material for: Performance of Seven-Gene Panel Testing for Risk Stratification of Thyroid Nodules with Indeterminate Cytology Results
Source: Int J Mol Sci. 2026 May 30;27(11):4990. doi: 10.3390/ijms27114990 (PMC13256701; doi:10.3390/ijms27114990)
Supplement: Supplementary file 1 [file ijms-27-04990-s001.zip]

Archive with 1 entries (1 files):
- ijms-4257475-supplementary.pdf
